# Supplementary material for: The genus Ptilophora (Lepidoptera, Notodontidae) in China, with description of a new species
Source: Zookeys. 2010 Oct 11;(61):69–75. doi: 10.3897/zookeys.61.494 (PMC3088354; doi:10.3897/zookeys.61.494)
Supplement: XML Treatment for Ptilophora ala [file zookeys.61.494-treatment1.xml]

<!DOCTYPE tp:taxon-treatment
  PUBLIC "-//TaxonX//DTD Taxonomic Treatment Publishing DTD v0 20100105//EN" "tax-treatment-NSO.dtd">
<tp:taxon-treatment xmlns:tp="http://www.plazi.org/taxpub"><tp:treatment-meta><mixed-citation publication-type="journal"><person-group><name><surname>Chen</surname><given-names>Liusheng</given-names></name></person-group><person-group><name><surname>Huang</surname><given-names>Guohua</given-names></name></person-group><person-group><name><surname>Wang</surname><given-names>Min</given-names></name></person-group><article-title>The genus <italic>Ptilophora</italic> (Lepidoptera, Notodontidae) in China, with description of a new species</article-title><source>Zookeys</source><day>11</day><month>10</month><year>2010</year><volume>2010</volume><issue>61</issue><fpage>69</fpage><lpage>75</lpage><pub-id pub-id-type="doi">10.3897/zookeys.61.494</pub-id></mixed-citation></tp:treatment-meta><tp:nomenclature><tp:taxon-name>
                    	<tp:taxon-name-part taxon-name-part-type="genus">Ptilophora</tp:taxon-name-part>
                    	<tp:taxon-name-part taxon-name-part-type="species">ala</tp:taxon-name-part>
                    </tp:taxon-name><tp:taxon-authority>Schintlmeister &amp; Fang, 2001</tp:taxon-authority><tp:nomenclature-citation-list><tp:nomenclature-citation><tp:taxon-name>Ptilophora jezoensis ala</tp:taxon-name><comment><xref ref-type="bibr" rid="B6">Schintlmeister and Fang 2001</xref>: 88; <xref ref-type="bibr" rid="B1">Kishida and Kobayashi 2002: 87</xref>; <xref ref-type="bibr" rid="B9">Wu and Fang 2003</xref>: 650.</comment></tp:nomenclature-citation><tp:nomenclature-citation><tp:taxon-name>Ptilophora fuscior</tp:taxon-name><comment><xref ref-type="bibr" rid="B1">Kishida and Kobayashi 2002: 87</xref> [synonymised by Schlintlmeister, 2008].</comment></tp:nomenclature-citation><tp:nomenclature-citation><tp:taxon-name>Ptilophora ala</tp:taxon-name><comment>; <xref ref-type="bibr" rid="B7">Schintlmeister 2008</xref>: 323 [raised to species].</comment></tp:nomenclature-citation></tp:nomenclature-citation-list></tp:nomenclature><tp:treatment-sec sec-type="Notes"><title>Notes.</title><p>This species can be distinguished by the postmedian fascia of the forewing, which is distinctly whitish, and the darker shading beyond the postmedian fascia.</p></tp:treatment-sec><tp:treatment-sec sec-type="Distribution"><title>Distribution:</title><p>China (Shaanxi and Sichuan Provinces).</p></tp:treatment-sec><ref-list><ref id="B6"><mixed-citation xmlns:xlink="http://www.w3.org/1999/xlink" xlink:type="simple"><person-group><name name-style="western"><surname>Schintlmeister</surname><given-names>A</given-names></name><name name-style="western"><surname>Fang</surname><given-names>CL</given-names></name></person-group> (<year>2001</year>) <article-title>New and less known Notodontidae from mainland China.</article-title><source>Neue Entomologische Nachrichten</source><volume>50</volume>: <lpage>88</lpage>.</mixed-citation></ref><ref id="B1"><mixed-citation xmlns:xlink="http://www.w3.org/1999/xlink" xlink:type="simple"><person-group><name name-style="western"><surname>Kishida</surname><given-names>Y</given-names></name><name name-style="western"><surname>Kobayashi</surname><given-names>H</given-names></name></person-group> (<year>2002</year>)<article-title> Two new species of the genus Ptilophora (Lepidoptera, Notodontidae) from China.</article-title><source>Tinea</source><volume>17</volume> (<issue>2</issue>):<fpage>86</fpage>-<lpage>91</lpage>.</mixed-citation></ref><ref id="B9"><mixed-citation xmlns:xlink="http://www.w3.org/1999/xlink" xlink:type="simple"><person-group><name name-style="western"><surname>Wu</surname><given-names>CS</given-names></name><name name-style="western"><surname>Fang</surname><given-names>CL</given-names></name></person-group> (<year>2003</year>) <article-title>Lepidoptera: Notodontidae.</article-title><source>Fauna Sinica, Insecta.</source><publisher-name>Science Press</publisher-name>, <publisher-loc>Beijing</publisher-loc>, <fpage>649</fpage>–<lpage>651</lpage>.</mixed-citation></ref><ref id="B7"><mixed-citation xmlns:xlink="http://www.w3.org/1999/xlink" xlink:type="simple"><person-group><name name-style="western"><surname>Schintlmeister</surname><given-names>A</given-names></name></person-group> (<year>2008</year>) <source>Palaearctic Macrolepidoptera: Notodontidae.</source><publisher-name>Apollo Books</publisher-name>, <publisher-loc>Stenstrup</publisher-loc>, <fpage>321</fpage>–<lpage>324</lpage>.</mixed-citation></ref></ref-list></tp:taxon-treatment>
