# Supplementary material for: The genus Ptilophora (Lepidoptera, Notodontidae) in China, with description of a new species
Source: Zookeys. 2010 Oct 11;(61):69–75. doi: 10.3897/zookeys.61.494 (PMC3088354; doi:10.3897/zookeys.61.494)
Supplement: XML Treatment for Ptilophora horieaurea [file zookeys.61.494-treatment2.xml]

<!DOCTYPE tp:taxon-treatment
  PUBLIC "-//TaxonX//DTD Taxonomic Treatment Publishing DTD v0 20100105//EN" "tax-treatment-NSO.dtd">
<tp:taxon-treatment xmlns:tp="http://www.plazi.org/taxpub"><tp:treatment-meta><mixed-citation publication-type="journal"><person-group><name><surname>Chen</surname><given-names>Liusheng</given-names></name></person-group><person-group><name><surname>Huang</surname><given-names>Guohua</given-names></name></person-group><person-group><name><surname>Wang</surname><given-names>Min</given-names></name></person-group><article-title>The genus <italic>Ptilophora</italic> (Lepidoptera, Notodontidae) in China, with description of a new species</article-title><source>Zookeys</source><day>11</day><month>10</month><year>2010</year><volume>2010</volume><issue>61</issue><fpage>69</fpage><lpage>75</lpage><pub-id pub-id-type="doi">10.3897/zookeys.61.494</pub-id></mixed-citation></tp:treatment-meta><tp:nomenclature><tp:taxon-name>
                    	<tp:taxon-name-part taxon-name-part-type="genus">Ptilophora</tp:taxon-name-part>
                    	<tp:taxon-name-part taxon-name-part-type="species">horieaurea</tp:taxon-name-part>
                    </tp:taxon-name><tp:taxon-authority>Kishida &amp; Kobayashi, 2002</tp:taxon-authority><tp:nomenclature-citation-list><tp:nomenclature-citation><tp:taxon-name>Ptilophora horieaurea</tp:taxon-name><comment><xref ref-type="bibr" rid="B1">Kishida and Kobayashi 2002: 89</xref>.</comment></tp:nomenclature-citation></tp:nomenclature-citation-list></tp:nomenclature><tp:treatment-sec sec-type="Notes"><title>Notes.</title><p>This species can be distinguished by external characters: frons, thorax, and abdomen covered with yellowish-brown hairs, the postmedian fascia is covered with yellowish brown in the posterior and costal areas.</p></tp:treatment-sec><tp:treatment-sec sec-type="Distribution"><title>Distribution:</title><p>China (Sichuan Province).</p></tp:treatment-sec><ref-list><ref id="B1"><mixed-citation xmlns:xlink="http://www.w3.org/1999/xlink" xlink:type="simple"><person-group><name name-style="western"><surname>Kishida</surname><given-names>Y</given-names></name><name name-style="western"><surname>Kobayashi</surname><given-names>H</given-names></name></person-group> (<year>2002</year>)<article-title> Two new species of the genus Ptilophora (Lepidoptera, Notodontidae) from China.</article-title><source>Tinea</source><volume>17</volume> (<issue>2</issue>):<fpage>86</fpage>-<lpage>91</lpage>.</mixed-citation></ref></ref-list></tp:taxon-treatment>
