# Supplementary material for: The genus Ptilophora (Lepidoptera, Notodontidae) in China, with description of a new species
Source: Zookeys. 2010 Oct 11;(61):69–75. doi: 10.3897/zookeys.61.494 (PMC3088354; doi:10.3897/zookeys.61.494)
Supplement: XML Treatment for Ptilophora nanlingensis [file zookeys.61.494-treatment3.xml]

<!DOCTYPE tp:taxon-treatment
  PUBLIC "-//TaxonX//DTD Taxonomic Treatment Publishing DTD v0 20100105//EN" "tax-treatment-NSO.dtd">
<tp:taxon-treatment xmlns:tp="http://www.plazi.org/taxpub"><tp:treatment-meta><mixed-citation publication-type="journal"><person-group><name><surname>Chen</surname><given-names>Liusheng</given-names></name></person-group><person-group><name><surname>Huang</surname><given-names>Guohua</given-names></name></person-group><person-group><name><surname>Wang</surname><given-names>Min</given-names></name></person-group><article-title>The genus <italic>Ptilophora</italic> (Lepidoptera, Notodontidae) in China, with description of a new species</article-title><source>Zookeys</source><day>11</day><month>10</month><year>2010</year><volume>2010</volume><issue>61</issue><fpage>69</fpage><lpage>75</lpage><pub-id pub-id-type="doi">10.3897/zookeys.61.494</pub-id></mixed-citation></tp:treatment-meta><tp:nomenclature><tp:taxon-name>
                    	<tp:taxon-name-part taxon-name-part-type="genus">Ptilophora</tp:taxon-name-part>
                    	<tp:taxon-name-part taxon-name-part-type="species">nanlingensis</tp:taxon-name-part>
	                    <object-id xmlns:xlink="http://www.w3.org/1999/xlink" xlink:type="simple">urn:lsid:zoobank.org:act:DA4A2641-4B7C-4102-BAE7-28578EB7E833</object-id>
                    </tp:taxon-name><tp:taxon-status xmlns:xlink="http://www.w3.org/1999/xlink" xlink:type="simple">sp. n.</tp:taxon-status><xref ref-type="fig" rid="F1">Figs 1</xref><xref ref-type="fig" rid="F2">6</xref></tp:nomenclature><tp:treatment-sec sec-type="Diagnosis"><title>Diagnosis.</title><p>The new species belongs to the <tp:taxon-name>Ptilophora jezoensis</tp:taxon-name> species group based on the wing pattern and male genital structure: forewing with distinct, whitish postmedian fascia, costa inflated and angulated apically. In the wing pattern, it seems to be closely related to <tp:taxon-name>Ptilophora horieaurea</tp:taxon-name>, whereas the male genital structures seem closer to those of <tp:taxon-name>Ptilophora jezoensis</tp:taxon-name>, but the two species can be distinguished from each other by the following characters: forewing bright reddish brown in <tp:taxon-name>Ptilophora nanlingensis</tp:taxon-name>, chestnut brown in <tp:taxon-name>Ptilophora horieaurea</tp:taxon-name>; uncus three-dimentional, and the costa of the valve with a rounded subapical ventral process in <tp:taxon-name>Ptilophora jezoensis</tp:taxon-name>, uncus three-dimensional, bifurcated apically, with serrated edges, <!--PageBreak-->and costa of valve rounded with apex inflated and with pointed subapical ventral process in <tp:taxon-name>Ptilophora nanlingensis</tp:taxon-name> (see <xref ref-type="fig" rid="F2">Figs 3-5</xref>).</p><fig id="F1" position="float" orientation="portrait"><label>Figures 1–2.</label><caption><p>Adults of <tp:taxon-name>Ptilophora nanlingensis</tp:taxon-name> sp. n. <bold>1</bold> male adult <bold>2</bold> female adult.</p></caption><graphic xmlns:xlink="http://www.w3.org/1999/xlink" xlink:href="ZooKeys-061-069-g001.jpg" position="float" orientation="portrait" xlink:type="simple"/></fig></tp:treatment-sec><tp:treatment-sec sec-type="Description"><title>Description.</title><sec sec-type="Male"><title>Male.</title><p>Forewing length 15–18 mm. Antenna plumose, about 0.5 x length of forewing, with yellowish-white hairs at base. Thorax and abdomen with dark reddish-brown hair. Forewing ground color from bright reddish brown to fuscous brown; chocolate toward costal and posterior margins, fuscous in terminal area; antimedian fascia visible, straighter than postmedian fascia; postmedian fascia distinct, whitish, slightly convex at vein M1, forming a triangular whitish spot at costa, brighter at veins; outer margin with ground color covered with pale blue-gray scales; cilia dark brown. Hindwing fuscous; postmedial fascia absent, a whitish spot near tornus, cilia from apex to middle of outer margin yellowish brown, fuscous brown toward tornus.</p></sec><sec sec-type="Female"><title>Female.</title><p>Similar to male except forewing length 17 mm (n=1); antenna filiform; vertex, thorax and forewing uniform fuscous brown, abdomen yellowish brown.</p></sec><sec sec-type="Male genitalia"><title>Male genitalia.</title><p>Uncus three-dimensional, bifurcated apically, with serrated edges; a long triangular ventral process derive from middle of branches, smooth ventrally, slightly serrated dorsally. Socii heavily sclerotized with two horn-shaped processes. Tegumen short and broad. Valva broad with a large triangular subapical process ventrally; costa rounded with apex inflated, cucullus quadrangular; sacculus with a triangular central process, with dense setae from middle to apex. Aedeagus slender, slightly curved dorsally near caudal end, carina penis serrated dorsally.</p></sec><sec sec-type="Female genitalia"><title>Female genitalia.</title><p>Papilla analis rather broad, covered with thin hairs; the apophysis anterior shorter than apophysis posterior; ostium wide, well sclerotized; ductus bursae very lightly sclerotized, inflated mesially; corpus bursae small, membranous.</p><fig id="F2" position="float" orientation="portrait"><label>Figures 3–6.</label><caption><p>Genital structure of <tp:taxon-name>Ptilophora nanlingensis</tp:taxon-name> sp. n. <bold>3</bold> valva <bold>4</bold> aedeagus <bold>5</bold> uncus <bold>6</bold> female genitalia.</p></caption><graphic xmlns:xlink="http://www.w3.org/1999/xlink" xlink:href="ZooKeys-061-069-g002.jpg" position="float" orientation="portrait" xlink:type="simple"/></fig></sec></tp:treatment-sec><tp:treatment-sec sec-type="Holotype"><title>Holotype.</title><p>Male, Nanling, Shaoguan, Guangdong, China, 15.XII.2008, Hou-Shuai Wang leg.. Deposited in the Department of Entomology, South China Agricultural University, Guangzhou, P. R. China.</p></tp:treatment-sec><tp:treatment-sec sec-type="Paratypes"><title>Paratypes.</title><p>1 female, Nanling, Shaoguan, Guangdong, China, 21.IX.2006, Min Wang leg.; 3 males, Nanling, Shaoguan, Guangdong, China, 2.XII.2007, Liu-Sheng Chen leg.; 3 males, 3.XII.2008, Liu-Sheng Chen and Hou-Shuai Wang leg., Nanling, Shaoguan, Guangdong, China; 1 male, 10.XII.2009, Hou-Shuai Wang leg., Nanling, Shaoguan, Guangdong, China. Deposited in the Department of Entomology, South<!--PageBreak--> China Agricultural University, Guangzhou, P. R. China. 2 males, 1 female, Yuecheng Ling, Guangxi, China, 1800 m, 26°06'N; 110°54'E, 5–8.XII.2007, Viktor Siniaev leg. Deposited in coll. A. Schintlmeister, Dresden.</p></tp:treatment-sec><tp:treatment-sec sec-type="Etymology"><title>Etymology.</title><p>The specific name is derived from the type locality: Nanling Nature Reserve, Shaoguan City, Guangdong Province.</p></tp:treatment-sec><tp:treatment-sec sec-type="Bionomics"><title>Bionomics.</title><p>Bionomics. The moths were collected at light near 10°C the late autumn.</p></tp:treatment-sec><tp:treatment-sec sec-type="Remarks"><title>Remarks.</title><p>The adults of <tp:taxon-name>Ptilophora</tp:taxon-name> emerge late autumn, some species even flying at temperatures near 0°C (<xref ref-type="bibr" rid="B1">Kishida and Kobayashi 2002</xref>). However, adult of <tp:taxon-name>Ptilophora nanlingensis</tp:taxon-name> fly at slightly higher temperature, close to 10˚ C late autumn, which is unusual for the genus.</p></tp:treatment-sec><ref-list><ref id="B1"><mixed-citation xmlns:xlink="http://www.w3.org/1999/xlink" xlink:type="simple"><person-group><name name-style="western"><surname>Kishida</surname><given-names>Y</given-names></name><name name-style="western"><surname>Kobayashi</surname><given-names>H</given-names></name></person-group> (<year>2002</year>)<article-title> Two new species of the genus Ptilophora (Lepidoptera, Notodontidae) from China.</article-title><source>Tinea</source><volume>17</volume> (<issue>2</issue>):<fpage>86</fpage>-<lpage>91</lpage>.</mixed-citation></ref></ref-list></tp:taxon-treatment>
